# Supplementary material for: Do Older Women of Reproductive Age Have Better Diet Quality than Younger Women of Reproductive Age?
Source: Nutrients. 2021 Oct 27;13(11):3830. doi: 10.3390/nu13113830 (PMC8625416; doi:10.3390/nu13113830)
Supplement: Supplementary file 1 [file nutrients-13-03830-s001.zip]

Archive with 1 entries (1 files):
- nutrients-1374042-supplementary.pdf
